# Supplementary material for: What is missing from how we measure and understand the experience of poverty and deprivation in population health analyses?
Source: Eur J Public Health. 2023 Oct 20;33(6):974–80. doi: 10.1093/eurpub/ckad174 (PMC10710332; doi:10.1093/eurpub/ckad174)
Supplement: ckad174_Supplementary_Data [file ckad174_supplementary_data.zip]

Archive with 3 entries (2 files):
- ckad174_Supplementary_Data/
- ckad174_Supplementary_Data/ejph-2023-04-om-0206-File006.docx
- ckad174_Supplementary_Data/ejph-2023-04-om-0206-File007.docx
